# Supplementary material for: Partial Oxidation of CH4 in Plasma: The Effects of Oxidant and Catalyst Addition
Source: Molecules. 2025 Apr 28;30(9):1958. doi: 10.3390/molecules30091958 (PMC12074086; doi:10.3390/molecules30091958)
Supplement: Supplementary file 1 [file molecules-30-01958-s001.zip]

Archive with 1 entries (1 files):
- molecules-3557453-supplementary.pdf
